# Supplementary material for: Current gene panels account for nearly all homologous recombination repair-associated multiple-case breast cancer families
Source: NPJ Breast Cancer. 2021 Aug 25;7:109. doi: 10.1038/s41523-021-00315-8 (PMC8387362; doi:10.1038/s41523-021-00315-8)
Supplement: Supplementary file 2 — Dataset 1 [file 41523_2021_315_MOESM2_ESM.xlsx]

## Sheet: 1. Genes assessed initially
Family ID	Assessed Genes
JGH3	AKT1 , APC, ATM, ATR, BAP1 , BARD1 , BLM, BMPR1A, BACA 1, BRCA2, BRIP1, CDH1, CDK4, CDKN2A, CHEK1 , CHEK2, CTNNA 1, EPCAM, FAM175A (Abraxas}, GALNT12, GEN1, GREM1, HOXB13, MEN1 , MLH1, MRE11A, MSH2, MSH6, MUTYH, NBN, PALB2, PIK3CA, PMS2, POLD1, POLE, PPM1D, PRSS1, PTEN, RAD50, RAD51, RAD51B, RAD51C, RAD51D, RET, SDHB, SDHC, SOHO, SMAD4, STK11 , TP53 , TP53BP1 , VHL, XRCC2
JGH4	BRCA1, BRCA2, TP53, PTEN, STK11, PALB2, CHEK2, ATM, NBN, BARD1, NTHL1
JGH1	BRCA1, BRCA2, CHEK2, TP53, PALB2
C06131	APC, ATM, BARD1, BMPR1A, BRCA1, BRCA2, BRIP1, CDH1, CDK4, CDKN2A, CHEK2, EPCAM, FANCC, MEN1, MET, MLH1, MRE11A, MSH2, MSH6, MUTYH, NBN, NF1, PALB2, PALLD, PMS2, PTCH1, PTEN, RAD50, RAD51C, RET, SMAD4, STK11, TP53, VHL
C07607	APC, ATM, BARD1, BMPR1A, BRCA1, BRCA2, BRIP1, CDH1, CDK4, CDKN2A, CHEK2, EPCAM, FANCC, MEN1, MET, MLH1, MRE11A, MSH2, MSH6, MUTYH, NBN, NF1, PALB2, PALLD, PMS2, PTCH1, PTEN, RAD50, RAD51C, RET, SMAD4, STK11, TP53, VHL
C00881	BRCA1 and BRCA2
C07173	APC, ATM, BARD1, BMPR1A, BRCA1, BRCA2, BRIP1, CDH1, CDK4, CDKN2A, CHEK2, EPCAM, FANCC, MEN1, MET, MLH1, MRE11A, MSH2, MSH6, MUTYH, NBN, NF1, PALB2, PALLD, PMS2, PTCH1, PTEN, RAD50, RAD51C, RET, SMAD4, STK11, TP53, VHL
C08017	APC, ATM, BARD1, BMPR1A, BRCA1, BRCA2, BRIP1, CDH1, CDK4, CDKN2A, CHEK2, EPCAM, FANCC, MEN1, MET, MLH1, MRE11A, MSH2, MSH6, MUTYH, NBN, NF1, PALB2, PALLD, PMS2, PTCH1, PTEN, RAD50, RAD51C, RET, SMAD4, STK11, TP53, VHL
C01180	BRCA1 and BRCA2
C00092	BRCA1 and BRCA2
C09211	ATM, BARD1, BRCA1, BRCA2, BRIP1, CDH1, CHEK2, DICER1, EPCAM, MLH1, MSH2, MSH6, NBN, NF1, PALB2, PMS2, PTEN, RAD50, RAD51C, RAD51 D, SMARCA4, STK11, TP53
C00722	BRCA1 and BRCA2
C06335	APC, ATM, BARD1, BMPR1A, BRCA1, BRCA2, BRIP1, CDH1, CDK4, CDKN2A, CHEK2, EPCAM (large rearrangement only), MLH1, MSH2, MSH6, MUTYH, NBN, PALB2, PMS2, PTEN, RAD51C, RAD51D, SMAD4, STK11, TP53
C00206	BRCA1 and BRCA2
C00093	BRCA1, BRCA2, CDH1, CHEK2, EPCAM, MLH1, MSH2, MSH6, MUTYH, PALB2, PMS2, PTEN, STK11, TP53
C09459	AKT1, ATM, BARD1, BRCA1, BRCA2, BRIP1, CDC73, CDH1, CHEK2, DICER1, EPCAM (deletion/duplication testing only), FAM175A, FANCC, MLH1, MRE11A, MSH2, MSH6, MUTYH, NBN, NF1, PALB2, PIK3CA, PMS2, POLD1, PTEN, RAD50, RAD51C, RAD51 D, RINT1, SDHB, SDHD, SMARCA4, STK11, TP53, XRCC2
C08470	APC, ATM, BARD1, BMPR1A, BRCA1, BRCA2, BRIP1, CDH1, CDK4, CDKN2A, CHEK2, EPCAM, FANCC, MEN1, MET, MLH1, MRE11A, MSH2, MSH6, MUTYH, NBN, NF1, PALB2, PALLD, PMS2, PTCH1, PTEN, RAD50, RAD51C, RET, SMAD4, STK11, TP53, VHL
C08417	ATM, BARD1, BRCA1, BRCA2, BRIP1, CDH1, CHEK2, DICER1, EPCAM, MLH1, MSH2, MSH6, NBN, NF1, PALB2, PMS2, PTEN, RAD50, RAD51C, RAD51D, SMARCA4, STK11, TP53
C01564	BRCA1, BRCA2, ATM
C00481	BRCA1 and BRCA2
C09463	ATM, BARD1, BRCA1, BRAC2, BRIP1, CDH1, CHEK2, DICER1, EPCAM (deletion/duplication testing only), MLH1, MSH2, MSH6, NBN, NF1, PALB2, PMS2, PTEN, RAD50, RAD51C, RAD51 D, SMARCA4, STK11, TP53
C10860	ATM, BARD1, BRCA1, BRCA2, BRIP1, CDH1, CHEK2, DICER1, EPCAM (deletion/duplication testing only), MLH1, MSH2, MSH6, NBN, NF1, PALB2, PMS2, PTEN, RAD50, RAD51C, RAD51D, SMARCA4, STK11, TP53
C01163	ATM, BARD1, BRCA1, BRCA2, BRIP1, CDH1, CHEK2, DICER1, EPCAM, MLH1, MSH2, MSH6, NBN, NF1, PALB2, PMS2, PTEN, RAD50, RAD51C, RAD51D, SMARCA4, STK11, TP53
C10698	ATM, BARD1, BRCA1, BRCA2, BRIP1, CDH1, CHEK2, DICER1, EPCAM (deletion/duplication testing only), MLH1, MSH2, MSH6, NBN, NF1, PALB2, PMS2, PTEN, RAD50, RAD51C, RAD51D, SMARCA4, STK11, TP53
C08041	APC, ATM, BARD1, BMPR1A, BRCA1, BRCA2, BRIP1, CDH1, CDK4, CDKN2A, CHEK2, EPCAM, FANCC, MEN1, MET, MLH1, MRE11A, MSH2, MSH6, MUTYH, NBN, NF1, PALB2, PALLD, PMS2, PTCH1, PTEN, RAD50, RAD51C, RET, SMAD4,STK11, TP53, VHL
C07766	BRCA1, BRCA2, CDH1, EPCAM, MLH1, MSH2, MSH6, MUTYH, PALB2, PMS2, PTEN, STK11, TP53, CHEK2 (c.1100delC only)
C05778	ATM, BARD1, BRAC1, BRCA2, BIRP1, CDH1, CHEK2, EPCAM, FANCC, MLH1, MRE11A, MSH2, MSH6, NBN, NF1, PALB2, PMS2, PTEN, RAD50, RAD51C, STK11, TP53
C10778	ATM, BARD1, BRCA1, BRCA2, BRIP1, CDH1, CHEK2, DICER1, EPCAM (deletion/duplication testing only), MLH1, MSH2, MSH6, NBN, NF1, PALB2, PMS2, PTEN, RAD50, RAD51C, RAD51D, SMARCA4, STK11, TP53
C06664	APC, ATM, BARD1, BMPR1A, BRCA1, BRCA2, BRIP1, CDH1, CDK4, CDKN2A, CHEK2, EPCAM (large rearrangement only), MLH1, MSH2, MSH6, MUTYH, NBN, PALB2, PMS2, PTEN, RAD51C, RAD51D, SMAD4, STK11, TP53
C08960	ATM, BARD1, BRCA1, BRCA2, BRIP1, CDH1, CHEK2, DICER1, EPCAM (deletion/duplication testing only), MLH1, MSH2, MSH6, NBN, NF1, PALB2, PMS2, PTEN, RAD50, RAD51C, RAD51D, SMARCA4, STK11, TP53
C09914	ATM, BARD1, BRCA1, BRCA2, BRIP1, CDH1, CHEK2, DICER1, EPCAM ( deletion/duplication testing only), MLH1, MSH2, MSH6, NBN, NF1, PALB2, PMS2, PTEN, RAD50, RAD51C, RAD51 D, SMARCA4, STK11, TP53
C11226	ATM, BARD1, BRCA1, BRCA2, BRIP1, CDH1, CHEK2, DICER1, EPCAM (deletion/duplication testing only), MLH1, MSH2, MSH6, NBN, NF1, PALB2, PMS2, PTEN, RAD50, RAD51C, RAD51D, SMARCA4, STK11, TP53
C00380	APC, ATM, BARD1, BMPR1A, BRCA1, BRCA2, BRIP1, CDH1, CDK4, CDKN2A, CHEK2, EPCAM, FANCC, MEN1, MET, MLH1, MRE11A, MSH2, MSH6, MUTYH, NBN, NF1, PALB2, PALLD, PMS2, PTCH1, PTEN, RAD50, RAD51C, RET, SMAD4, STK11, TP53, VHL
C10270	ATM, BARD1, BRCA1, BRCA2, BRIP1, CDH1, CHEK2, DICER1, EPCAM ( deletion/duplication testing only), MLH1, MSH2, MSH6, NBN, NF1, PALB2, PMS2, PTEN, RAD50, RAD51C, RAD51D, SMARCA4, STK11, TP53
C07093	APC, ATM, BMPR1A, BRCA1, BRCA2, BRIP1, CDH1, CDK4, CDKN2A, EPCAM, MEN1, MET, MLH1, MSH2, MSH6, MUTYH, NBN, PALB2, PALLD, PMS2, PTCH1, PTEN, RAD51C, RET, SMAD4, STK11, TP53, VHL, CHEK2 were evaluated for sequence changes only (C.1100delC only)
C10758	ATM, BARD1, BRCA1, BRCA2, BRIP1, CDH1, CHEK2, DICER1, EPCAM (deletion/duplication testing only), MLH1, MSH2, MSH6, NBN, NF1, PALB2, PMS2, PTEN, RAD50, RAD51C, RAD51D, SMARCA4, STK11, TP53
C10200	APC,ATM, BMPR1,BRCA1, BRCA2,BRIP1,CDH1, CHEK2, EPCAM,MLH1,MSH2,MSH6,MUTYH, PALB2, PMS2, PTEN, RAD51C, RAD51D, SMAD4, STK11, TOP53
C11277	ATM, BARD1, BRCA1, BRCA2, BRIP1, CDH1, CHEK2, DICER1, EPCAM (deletion/duplication testing only), MLH1, MSH2, MSH6, NBN, NF1, PALB2, PMS2, PTEN, RAD50, RAD51C, RAD51D, SMARCA4, STK11, TP53

## Sheet: 2. Candidate Genes list 
Breast Cancer Susceptiblity Genes	Cancer Susceptibility Genes	DNA Repair Genes	Candidate HR Genes
ATM	ABCB11	ALKBH2	ABCA12
BARD1	ALK	ALKBH3	ABCE1
BRCA1	APC	APEX1	ABCF1
BRCA2	ATR	APEX2	ACOT7
BRIP1	AXIN2	APTX	ACTA2
CDH1	BAP1	ATRIP	ACTG1
CHEK2	BLM	C19orf40	ACTR3
FANCC	BMPR1A	CCNH	ADCY8
FANCM	BRAF	CDK7	ADSL
NBN	BUB1B	CDKN1A	ADSS
NF1	CBL	CHEK1	AGK
PALB2	CCND1	COPS5	AGPS
PTEN	CDC73	DCLRE1A	AKAP8
RAD50	CDK4	DCLRE1B	ALDH2
RAD51C	CDKN1B	DCLRE1C	ANAPC1
RAD51D	CDKN1C	DDB1	ANAPC4
SDHB	CDKN2A	EME1	ANAPC5
STK11	CEBPA	EME2	AP3M1
TP53	COL7A1	ERCC6	AP3M2
XRCC2	CTR9	ERCC8	API5
	CYLD	EXO1	APITD1
	DDB2	FANCB	APMAP
	DICER1	FEN1	APPL1
	DIS3L2	GPS1	ARG1
	DKC1	GTF2H2	ARL3
	DOCK8	GTF2H3	ASB6
	DROSHA	GTF2H4	ASB7
	EGFR	GTF2H5	ASF1B
	ELANE	HUS1	ASH2L
	EPCAM	LIG1	ASPM
	ERCC1	LIG3	ATAD2
	ERCC2	LIG4	ATAD3B
	ERCC3	MBD4	ATAD5
	ERCC4	MDC1	ATF2
	ERCC5	MGMT	ATIC
	ETV6	MLH3	ATRX
	EXT1	MMS19	ATXN2
	EXT2	MNAT	AURKA
	FAH	MPG	AURKB
	FANCA	MRE11	BAZ1A
	FANCD2	MSH3	BAZ1B
	FANCE	MSH4	BIRC5
	FANCF	MSH5	BLNK
	FANCG	NEIL1	BRCC3
	FANCI	NEIL2	BRD2
	FANCL	NEIL3	BRDT
	FH	OGG1	BRE
	FLCN	PARP1	BRWD1
	GATA2	PARP2	BTAF1
	GBA	PCNA	BUB1
	GJB2	POLDIP2	BUB3
	GPC3	POLDIP3	C1orf52
	HFE	POLE2	C5orf34
	HMBS	POLE3	C8orf34
	HNF1A	POLE4	CABIN1
	HRAS	POLI	CACNB3
	ITK	POLK	CANX
	JMJD1C	POLL	CAPRIN1
	KIF1B	POLM	CARKD
	KIT	POLN	CBX2
	KRAS	POLR2E	CBX3
	LMO1	POLR2F	CC2D1A
	LZTR1	POLR2H	CC2D1B
	MAP2K1	POLR2K	CCNA2
	MAP2K2	POLR2L	CCNB1
	MAX	PRKDC	CCNE1
	MEN1	RAB3GAP2	CCT2
	MET	RAD1	CCT5
	MITF	RAD17	CD163
	MLH1	RAD18	CDC20
	MLLT1	RAD23A	CDC23
	MPL	RAD23B	CDC25A
	MSH2	RAD51	CDC27
	MSH6	RAD52	CDC40
	MTAP	RAD54B	CDC45
	MUTYH	RAD54L	CDC5L
	MYCN	RAD9A	CDC6
	NF2	RBBP8	CDC7
	NHP2	RECQL5	CDCA5
	NOP10	REV1	CDK1
	NRAS	REV3L	CDK11A
	NTHL1	RFC1	CDK2
	PALLD	RFC2	CDSN
	PAX5	RFC3	CENPE
	PDGFRA	RFC4	CENPF
	PHOX2B	RFC5	CFDP1
	PMS1	RPA1	CHAF1A
	PMS2	RPA2	CHAF1B
	POLD1	RPA3	CHCHD3
	POLE	RRM2B	CHD1
	POLH	SHFM1	CHD1L
	POT1	SMUG1	CHD2
	PRDM9	TDG	CHD3
	PRF1	TDP1	CHD4
	PRKAR1A	TOPBP1	CHD6
	PRSS1	TREX1	CHD7
	PTCH1	TREX2	CHD8
	PTCH2	UNG	CHERP
	PTPN11	XRCC1	CHTF18
	RAF1	XRCC3	CIT
	RB1	XRCC4	CLSPN
	RECQL	XRCC5	CMAS
	RECQL4	XRCC6	CMYA5
	RET		CNP
	RHBDF2		CNPY2
	RMRP		COIL
	RNF43		COPA
	RUNX1		COPB2
	SBDS		CPD
	SDHA		CREB1
	SDHAF2		CREBBP
	SDHC		CRYZ
	SDHD		CS
	SERPINA1		CSE1L
	SETBP1		CSK
	SH2B3		CTNNB1
	SH2D1A		CUL4A
	SHOC2		CWC22
	SIX1		DBF4
	SIX2		DBT
	SLC25A13		DDX20
	SMAD4		DDX21
	SMARCA4		DDX24
	SMARCB1		DDX47
	SMARCE1		DEK
	SOS1		DENR
	SPRTN		DESI2
	SRY		DHX8
	STAT3		DHX9
	SUFU		DLAT
	TERT		DMC1
	TGFBR1		DNA2
	TMEM127		DNAH6
	TNFRSF6		DNMT1
	TNFRSF6B		DOT1L
	TRIM37		DRG2
	TSC1		DSCC1
	TSC2		DTL
	TSHR		DTYMK
	UROD		DUT
	VHL		E2F1
	WAS		EBP
	WRN		ECHS1
	WT1		ECT2
	XPA		EEF1A1
	XPC		EFTUD2
	XPO5		EHMT1
			EHMT2
			EIF2D
			ELP4
			ENO2
			EP300
			EP400
			ERCC6L
			ERCC6L2
			ESCO2
			ESPL1
			EXD2
			EZH2
			FAM175A
			FAM98A
			FBXO18
			FCHO1
			FDXR
			FER
			FIGN
			FKBP8
			FMNL2
			GAR1
			GAS2L3
			GDI2
			GEN1
			GFM2
			GLRX3
			GNAI2
			GNAI3
			GNG12
			GPAT2
			GTF2H1
			GTF3C1
			GTF3C2
			H1F0
			H2AFX
			H2AFY
			H2AFZ
			HAT1
			HDAC1
			HDAC10
			HDAC2
			HDAC3
			HEATR5A
			HEATR5B
			HECTD1
			HELB
			HELLS
			HELQ
			HERC1
			HLTF
			HMGA1
			HMGB2
			HMOX2
			HNRNPA2B1
			HNRNPC
			HNRNPK
			HNRNPLL
			HNRNPM
			HNRNPU
			HSP90AB1
			HSPA4
			HSPB1
			HUS1B
			HUWE1
			HYDIN
			IK
			IL7R
			ILF2
			ILK
			IMPDH2
			INO80
			IPO9
			ITGB1
			JUP
			KAT5
			KIAA0101
			KIAA0368
			KIF11
			KIF14
			KIF22
			KIF23
			KIF2C
			KIF4A
			KPNA1
			KPNA2
			KPNB1
			KRI1
			KRT27
			KRT3
			LAMA3
			LAMB1
			LAMC3
			LMNA
			LMNB1
			LRP2
			MAD2L1
			MAD2L2
			MATR3
			MBD1
			MCAT
			MCM10
			MCM2
			MCM3
			MCM4
			MCM5
			MCM6
			MCM7
			MCM8
			MCM9
			MCPH1
			MDM2
			MDN1
			MED6
			MFAP1
			MINK1
			MNAT1
			MND1
			MOV10
			MPC2
			MPHOSPH8
			MPST
			MRE11A
			MRPL16
			MTA1
			MTHFD1
			MTHFD1L
			MTOR
			MUS81
			MYC
			MYH10
			MYH9
			MYO1C
			MYO3A
			MYO3B
			MYSM1
			N4BP2L1
			NALCN
			NBEAL2
			NCBP1
			NCBP2
			NCBP3
			NCL
			NCOR1
			NDUFAF2
			NFIA
			NFIB
			NFKBIE
			NIP7
			NIPBL
			NME1
			NOC3L
			NOC4L
			NPAT
			NSA2
			NSUN3
			NUDCD1
			NUMA1
			NUP153
			NUP188
			NUP205
			NXT1
			NXT2
			OARD1
			OPHN1
			ORC1
			ORC5
			OTUB1
			OXSR1
			PAXIP1
			PDCD11
			PDIA6
			PDS5A
			PDS5B
			PELO
			PELP1
			PGLS
			PHF5A
			PIF1
			PLAA
			PLK1
			PML
			PNKP
			POLA1
			POLA2
			POLB
			POLD2
			POLG
			POLQ
			POLR1A
			POLR2B
			POLR2G
			POLR2I
			PPIE
			PPIF
			PPP1R12A
			PPP1R8
			PPP2R2A
			PPP4C
			PQBP1
			PRC1
			PRDX1
			PRIM1
			PRPF6
			PRPF8
			PSIP1
			PSMA1
			PSMA2
			PSMA5
			PSMA7
			PSMB5
			PSMC3IP
			PSMC4
			PSMD12
			PSMD14
			PSMD3
			PSMD4
			PSMD7
			PTBP3
			PTDSS1
			PTPN9
			PUS7
			RAB10
			RAB11A
			RAD21
			RAD51AP1
			RAD51B
			RAD54L2
			RAD9B
			RAN
			RANBP2
			RASEF
			RBBP4
			RBBP7
			RBM12
			RBM25
			RBM34
			RBM4
			RBM5
			RBX1
			RCC2
			RDH11
			RETSAT
			RFWD3
			RHOA
			RIF1
			RLF
			RMI1
			RNASEH2A
			RNF168
			RNF2
			RNF20
			RNF40
			RNF8
			RPA4
			RPF2
			RPL13
			RPL18A
			RPL27
			RPL35
			RPL36A
			RPL4
			RPL5
			RPS25
			RPS27L
			RPS3
			RPS6
			RRM1
			RRM2
			RRP1
			RRP12
			RSRC2
			RTCA
			RTEL1
			RUVBL1
			RUVBL2
			SACM1L
			SAFB2
			SART1
			SATB2
			SCARA5
			SEC11A
			SEC11C
			SEC61B
			SEC63
			SECISBP2
			SERPINB12
			SETX
			SF3A1
			SF3A3
			SF3B1
			SF3B2
			SF3B3
			SF3B5
			SHCBP1
			SHPRH
			SHROOM3
			SIRT1
			SLC33A1
			SLIRP
			SLU7
			SLX1A
			SLX1B
			SLX4
			SMARCA1
			SMARCA2
			SMARCA5
			SMARCAD1
			SMARCAL1
			SMARCC1
			SMARCD2
			SMC1A
			SMC2
			SMC3
			SMC4
			SMC5
			SMC6
			SMG1
			SND1
			SNIP1
			SNRNP200
			SNRPA1
			SNRPE
			SNW1
			SNX27
			SON
			SP1
			SPIDR
			SPO11
			SRCAP
			SRRM2
			SRSF10
			SRSF2
			SRSF5
			SRSF9
			SSBP1
			STAG2
			STIP1
			STRA13
			SUCLG2
			SUPT5H
			SUPT6H
			SUV39H1
			SWS1
			SWSAP1
			SYNCRIP
			TAF1
			TAF5L
			TANGO2
			TAOK1
			TBP
			TCEA1
			TERF1
			TERF2
			TERF2IP
			THAP5
			TIFAB
			TIMELESS
			TIMM44
			TIPIN
			TK1
			TKT
			TMCO3
			TMOD2
			TMX2
			TNC
			TNPO1
			TOP1
			TOP2A
			TOP2B
			TOP3A
			TOP3B
			TOPORS
			TP53BP1
			TPP2
			TPR
			TPX2
			TRIM24
			TRIM28
			TRIP12
			TRIP13
			TRMT2A
			TRRAP
			TTF2
			TTI1
			TTK
			TTN
			TUBB
			TXNDC9
			TYMS
			UACA
			UBA5
			UBB
			UBC
			UBE2A
			UBE2B
			UBE2M
			UBE2N
			UBE2S
			UBE2T
			UBE2V2
			UBE3A
			UBL4A
			UBR5
			UGDH
			UGP2
			UIMC1
			UPF1
			USP1
			USP14
			USP36
			USP7
			VCP
			VRK1
			VRK2
			WBP11
			WDHD1
			WDR33
			WDR48
			WDR75
			WDR91
			WHSC1
			WTAP
			XAB2
			XIRP2
			XPO1
			XPO7
			YES1
			YIPF5
			YWHAE
			YWHAG
			YWHAH
			YWHAZ
			YY1
			ZC3H11A
			ZDBF2
			ZDHHC13
			ZDHHC17
			ZDHHC21
			ZMPSTE24
			ZMYM4
			ZNF326
			ZNF362
			ZNF512
			ZNF830
			ZRANB2
			ZRANB3
